# Supplementary material for: Physiological pathways linking body conformation and reproductive efficiency in Murciano-Granadina does: A novel regularized canonical correlation perspective
Source: Vet Anim Sci. 2026 Mar 24;32:100632. doi: 10.1016/j.vas.2026.100632 (PMC13092199; doi:10.1016/j.vas.2026.100632)
Supplement: Supplementary file 1 [file mmc1.xlsx]

## Sheet: Information
Article title	Physiological Pathways Linking Body Conformation and Reproductive Efficiency in Murciano-Granadina Does: A Novel Regularized Canonical Correlation Perspective
Journal name	Veterinary and Animal Science
Authors' name	María Pía Peláez Caro, Ander Arando Arbulu, José Manuel León Jurado, Juan Vicente Delgado Bermejo, Javier Fernández Álvarez and Francisco Javier Navas González
Corresponding author's affiliation	Department of Genetics, Faculty of Veterinary Sciences, University of Córdoba, Spain.
Corresponding author's email	fjng87@hotmail.com
Supplementary Table S1. Farm geolocalization where Murciano-Granadina does were located across Spain and Portugal territories.

## Sheet: Farm Geolocalization
Farm	Country	Province			Town	Latitude	Longitude		Spanish Province
GOG	Spain	Granada	37	0.381443	Chauchina	37199770	-3771570		Granada	0.381443
ABC	Spain	Granada	37	0.381443	Albolote	373667	-37833		Jaén	0.0618557
IF	Spain	Granada	37	0.381443	Ácula	373833	-30167		Almería	0.14433
GPC	Spain	Granada	37	0.381443	Huétor Tájar	372833	-37833		Málaga	0.0103093
GAP	Spain	Granada	37	0.381443	Iznalloz	373833	-36333		Sevilla	0.0103093
GJN	Spain	Granada	37	0.381443	Iznalloz	373833	-36333		Cádiz	0.0206186
GMO	Spain	Granada	37	0.381443	Alhama de Granada	370167	-36500		Córdoba	0.164948
GLJ	Spain	Granada	37	0.381443	Alhama de Granada	370167	-36500		Badajoz	0.0721649
GPP	Spain	Granada	37	0.381443	Alhama de Granada	370167	-36500		Ávila	0.0412371
GHBJG	Spain	Jaén	6	0.0618557	Frailes	380500	-36500		Toledo	0.0103093
GJE	Spain	Granada	37	0.381443	Piñar	374167	-33833		Portalegre	0.0206186
GCL	Spain	Granada	37	0.381443	Diezma	373833	-33500		Cáceres	0.0206186
WD	Spain	Granada	37	0.381443	Campotéjar	374167	-34167		Salamanca	0.0103093
GPM	Spain	Granada	37	0.381443	Játar	372833	-35167		Valladolid	0.0103093
GCP	Spain	Granada	37	0.381443	Darro	373833	-34167		Zamora	0.0103093
GRR	Spain	Granada	37	0.381443	Lanjarón	369333	-35333		León	0.0103093
FRA	Spain	Granada	37	0.381443	Algarinejo	373833	-33833
GLV	Spain	Granada	37	0.381443	Guadix	372833	-31333
AM	Spain	Granada	37	0.381443	Guadix	372833	-31333
GMR	Spain	Jaén	6	0.0618557	Santisteban del Puerto	380500	-36167
GLH	Spain	Granada	37	0.381443	Motril	367500	-35167
ACG	Spain	Granada	37	0.381443	Almuñécar	367333	-36667
GIL	Spain	Granada	37	0.381443	Huéneja	373833	-33333
GMJ	Spain	Almería	14	0.14433	Fiñana	373833	-27000
GFM	Spain	Granada	37	0.381443	Baza	375667	-29833
GTN	Spain	Granada	37	0.381443	Baza	375667	-29833
GSF	Spain	Granada	37	0.381443	Baza	375667	-29833
GIO	Spain	Granada	37	0.381443	Cuevas del Campo	373833	-34167
GPF	Spain	Granada	37	0.381443	Ugíjar	369500	-31500
GEI	Spain	Granada	37	0.381443	Ugíjar	369500	-31500
DAD	Spain	Granada	37	0.381443	Caniles	373833	-34167
GMP	Spain	Granada	37	0.381443	Caniles	373833	-34167
IR	Spain	Granada	37	0.381443	Murtas	373833	-34167
GME	Spain	Granada	37	0.381443	Benamaurel	373833	-34167
GAA	Spain	Granada	37	0.381443	Cortes de Baza	373833	-34167
GCD	Spain	Almería	14	0.14433	Alboloduy	373833	-27000
GMT	Spain	Jaén	6	0.0618557	Linares	381000	-36000
GRF	Spain	Almería	14	0.14433	Adra	367500	-27833
AJG	Spain	Málaga	1	0.0103093	Cuevas del Becerro	366500	-51333
GRJ	Spain	Jaén	6	0.0618557	Úbeda	386833	-33667
GGF	Spain	Almería	14	0.14433	Tabernas	371000	-24167
GFB	Spain	Granada	37	0.381443	Castril	373833	-34167
CL	Spain	Jaén	6	0.0618557	Sabiote	382833	-33667
GRM	Spain	Granada	37	0.381443	Huéscar	424667	-24167
GCM	Spain	Granada	37	0.381443	Huéscar	424667	-24167
GLS	Spain	Granada	37	0.381443	Huéscar	424667	-24167
GGE	Spain	Granada	37	0.381443	Huéscar	424667	-24167
GSL	Spain	Almería	14	0.14433	Pechina	368333	-24167
GDS	Spain	Sevilla	1	0.0103093	Écija	375333	-50667
GMR	Spain	Jaén	6	0.0618557	Santisteban del Puerto	380500	-36167
GGM	Spain	Almería	14	0.14433	Cantoria	373833	-27000
GPA	Spain	Almería	14	0.14433	Roquetas de Mar	367667	-26167
GHG	Spain	Almería	14	0.14433	Vícar	368333	-26167
IE	Spain	Almería	14	0.14433	Lubrín	373833	-27000
GS	Spain	Almería	14	0.14433	Lubrín	373833	-27000
GPS	Spain	Almería	14	0.14433	Lubrín	373833	-27000
GDP	Spain	Cádiz	2	0.0206186	Benaocaz	366167	-56167
GJP	Spain	Almería	14	0.14433	Bédar	373833	-27000
GFG	Spain	Almería	14	0.14433	Vera	373833	-27000
GRC	Spain	Almería	14	0.14433	Vera	373833	-27000
AGZ	Spain	Cádiz	2	0.0206186	Los Barrios	362000	-54500
GAL	Spain	Córdoba	16	0.164948	Pedroche	383833	-43833
GIM	Spain	Córdoba	16	0.164948	Belmez	383833	-43833
MMA	Spain	Córdoba	16	0.164948	Pozoblanco	383833	-43833
RS	Spain	Córdoba	16	0.164948	Pozoblanco	383833	-43833
GDR	Spain	Córdoba	16	0.164948	Pozoblanco	383833	-43833
GMM	Spain	Córdoba	16	0.164948	Pozoblanco	383833	-43833
GPD	Spain	Córdoba	16	0.164948	Villaralto	383833	-43833
RBG	Spain	Córdoba	16	0.164948	Añora	383833	-43833
GFS	Spain	Córdoba	16	0.164948	Añora	383833	-43833
GBP	Spain	Córdoba	16	0.164948	Añora	383833	-43833
BAB	Spain	Córdoba	16	0.164948	Añora	383833	-43833
GPI	Spain	Córdoba	16	0.164948	Dos Torres	383833	-43833
GPI	Spain	Córdoba	16	0.164948	Dos Torres	383833	-43833
GLM	Spain	Córdoba	16	0.164948	Viso (El)	383833	-43833
GFD	Spain	Córdoba	16	0.164948	Fuente Obejuna	383833	-43833
MO	Spain	Córdoba	16	0.164948	Los Blázquez	383833	-43833
GHA	Spain	Badajoz	7	0.0721649	Monesterio	383833	-63833
SB	Spain	Badajoz	7	0.0721649	Monesterio	383833	-63833
GEC	Spain	Badajoz	7	0.0721649	Monesterio	383833	-63833
GHBJG	Spain	Badajoz	7	0.0721649	Monesterio	383833	-63833
GJJ	Spain	Badajoz	7	0.0721649	Castuera	383833	-63833
GBT	Spain	Badajoz	7	0.0721649	Salvatierra de los Barros	383833	-63833
GGR	Spain	Badajoz	7	0.0721649	Olivenza	383833	-63833
FYR	Spain	Ávila	4	0.0412371	Higuera de las Dueñas	403833	-43833
RRL	Spain	Toledo	1	0.0103093	Talavera de la Reina	393833	-43833
ALD	Spain	Ávila	4	0.0412371	Casavieja	403833	-43833
ZAA	Spain	Ávila	4	0.0412371	Candeleda	403833	-43833
GVF	Portugal	Portalegre	2	0.0206186	Portalegre	393833	-73833
GAR	Portugal	Portalegre	2	0.0206186	Portalegre	393833	-73833
GHR	Spain	Cáceres	2	0.0206186	Herreruela	393833	-63833
AUG	Spain	Ávila	4	0.0412371	Papátrigo	403833	-43833
KPQ	Spain	Cáceres	2	0.0206186	Riolobos	393833	-63833
AMF	Spain	Salamanca	1	0.0103093	Alba de Tormes	403833	-63833
GOM	Spain	Valladolid	1	0.0103093	Medina de Rioseco	413833	-53833
CES	Spain	Zamora	1	0.0103093	Palacios del Pan	4160403	-587670
AMC	Spain	León	1	0.0103093	Quintanilla de Babia	4294168	-617590
